# Supplementary material for: Reappraising the evolutionary history of the largest known gecko, the presumably extinct Hoplodactylus delcourti, via high-throughput sequencing of archival DNA
Source: Sci Rep. 2023 Jun 19;13:9141. doi: 10.1038/s41598-023-35210-8 (PMC10279644; doi:10.1038/s41598-023-35210-8)
Supplement: Supplementary file 3 — Supplementary Tables. [file 41598_2023_35210_MOESM3_ESM.xlsx]

## Sheet: Table S1
Table S1. List of primers used in PCR and Sanger sequencing.
Gene	Primer	Sequence (5'-3')	Source
16S	16S-A	CGCCTGTTTATCAAAAACAT	Palumbi et al. 1991
16S	16S-B	CCGGTCTGAACTCAGATCACGT	Palumbi et al. 1991
16S	16S-hoploF1	ACCGTGCAAAGGTAGCGTAA	this study
16S	16S-hoploF2	CAGCGCCATCCTCTTCAAGA	this study
16S	16S-hoploR2	TCCACAGGGTCTTCTCGTCT	this study
ACM4	ACM4-tgF	CAAGCCTGAGAGCAARAAGG	Gamble et al. 2008
ACM4	ACM4-Rx	CCTGGCAATGCTRGCAAATTTC	this study
ACM4	ACM4-tgR	ACYTGACTCCTGGCAATGCT	Gamble et al. 2008
CDR2	CDR2-F1	TGACTRTGGAGGAGGAGTACC	this study
CDR2	CDR2-R1	ATACTGCTTSGAGGTCTGCAC	this study
CDR2	CDR2-R2	GTCTGCACAGCCTTGTGTTTCA	this study
CMOS	CMOS-FUF	TTTGGTTCKGTCTACAAGGCTAC	Gamble et al. 2008
CMOS	CMOS-FUR	AGGGAACATCCAAAGTCTCCAAT	Gamble et al. 2008
GALR1	GALR1-F	CAGCACCACCAACATCTTCA	this study
GALR1	GALR1-R	GAAKGAGATSAGCAGCAGAGG	this study
IFIT5	IFIT5-F1	AGRCCCTGCAGTGTCATTTC	this study
IFIT5	IFIT5-R1	GGTTGRGGCTGTTCTGGAC	this study
KIF24	KIF24-F1	SAAACGTRTCTCCMAAACGCATCC	Portik et al. 2010
KIF24	KIF24-R1	WGGCTGCTGRAAYTGCTGGTG	Portik et al. 2010
MXRA5	MXRA5-Fx	ATARCTGGGTTATGATAGAG	this study
MXRA5	MXRA5-Rx	CTTTTGAGGTTCTGTCAGACAC	this study
NOD1	NOD1-F2	TGAGCAGTTTATGTACAGTGCC	this study
NOD1	NOD1-R1	CCACKTTCTCAYTCTGTGTCTC	this study
PDC	PHO-F2	AGATGAGCATGCAGGAGTATGA	Bauer et al. (2007)
PDC	PHO-R1	TCCACATCCACAGCAAAAAACTCCT	Bauer et al. (2007)
PTPN12	PTPN12-F1	AGTTGCCTTGTWGAAGGRGATGC	Townsend et al. (2008)
PTPN12	PTPN12-R6	CTRGCAATKGACATYGGYAATAC	Townsend et al. (2008)
RAG1	RAG1-R13	TCTGAATGGAAATTCAAGCTGTT	Groth & Barrowclough (1999)
RAG1	RAG1-R18	GATGCTGCCTCGGTCGGCCACCTTT	Groth & Barrowclough (1999)
R35	R35-F	GACTGTGGAYGAYCTGATCAGTGTGG	Fry et al. (2006)
R35	R35-R	GCCAAAATGAGSGAGAARCGCTTCTG	Fry et al. (2006)
RAG1	RAG1-4R	GCATTGCCAATGTCACAGTG	this study
RAG1	RAG1-F1A	CAGCTGYAGCCARTACCATAAAAT	Wiens et al. (2010)
RAG1	RAG1-F700	GGAGACATGGACACAATCCATCCTAC	Bauer et al. (2007)
RAG1	RAG1-Fx	GGAAGGCAGATTTTCCAGCCA	this study
RAG1	RAG1-midF1	CTGTCGCTATCCTTGCTTTC	this study
RAG1	RAG1-midR1	GGGACTTTTCAGCAGTTCGG	this study
RAG1	RAG1-R2	CTTTCTAGCAAAATTTCCATTCAT	Wiens et al. (2010)
RAG1	RAG1-Rx	TGCCAATGTCACAGTGYAATGCATC	this study
RAG1	RAG1-tgR	CTCCACCTTCTTCTTTCTCAGCA	Gamble et al. 2011
References
Bauer, A. M., de Silva, A., Greenbaum, E. & Jackman, T. A new species of day gecko from high elevation in Sri Lanka, with a preliminary phylogeny of Sri Lankan Cnemaspis (Reptilia, Squamata, Gekkonidae). Zoosyst. Evol. 83(S1), 22-32 (2007).
Fry, B. G., Vidal, N., Norman, J. A., Vonk, F. J., Scheib, H., Ramjan, S. F., ... & Kochva, E. Early evolution of the venom system in lizards and snakes. Nature 439, 584-588 (2006).
Gamble, T., Bauer, A. M., Greenbaum, E. & Jackman, T. R. Evidence for Gondwanan vicariance in an ancient clade of gecko lizards. J. Biogeo. 35, 88-104 (2008).
Gamble, T., Daza, J. D., Colli, G. R., Vitt, L. J. & Bauer, A. M. (2011). A new genus of miniaturized and pug-nosed gecko from South America (Sphaerodactylidae: Gekkota). Zool. J. Linn. Soc. 163, 1244-1266 (2011).
Groth, J. G. & Barrowclough, G. F. Basal divergences in birds and the phylogenetic utility of the nuclear RAG-1 gene. Mol. Phylogenet. Evol. 12, 115-123 (1999).
Palumbi, S. R., Martin, A., Romano, S., McMillan, W. O., Stice, L. & Grabowski, G. The simple fool’s guide to PCR, version 2.0. Univ. of Hawaii, Honolulu 45 (1991).
Portik, D. M., Bauer, A. M. & Jackman, T. R. The phylogenetic affinities of Trachylepis sulcata nigra and the intraspecific evolution of coastal melanism in the western rock skink. African Zool. 45, 147-159 (2010).
Townsend, T. M., Alegre, R. E., Kelley, S. T., Wiens, J. J. & Reeder, T. W. Rapid development of multiple nuclear loci for phylogenetic analysis using genomic resources: an example from squamate reptiles. Mol. Phylogenet. Evol. 47, 129-142 (2008).
Wiens, J. J., Kuczynski, C. A., Townsend, T., Reeder, T. W., Mulcahy, D. G. & Sites Jr, J. W. Combining phylogenomics and fossils in higher-level squamate reptile phylogeny: molecular data change the placement of fossil taxa. Syst. Biol. 59, 674-688 (2010).

## Sheet: Table S2
Table S2. List of sequences used in phylogenetic analyses. For new sequences, specimen acronyms are as follows: AMB (Aaron M. Bauer field series); AMS (Australian Museum); CAS (California Academy of Sciences); FT (Victoria University, Wellington, frozen tissue collection); MCZ (Museum of Comparative Zoology, Harvard University); MMNH (Natural History Museum of Marseille); RAH (Rod Hitchmough fiel…
Species	Dataset				Specimen	Genbank Accession Number
	169 sp	143 sp	30 sp	mt		ACM4	CDR2	CMOS	GALR1	IFIT5	KIAA1549	KIF24	MXRA5	NOD1	PDC	PTPN12	R35	RAG1	16S	ND2	mitogenome
Amalosia lesueurii	x	x		x	AMS R159546										JQ173688			JQ173736		JQ173642
					TG 1820														OP320471
Amalosia obscura	x	x			AMS R136124										JQ173701			JQ173748	OP273955	JQ173655
Amalosia rhombifer	x	x			AMS R136216	JQ945702		JQ945595			KU157244		KU157575		KU157755			JX024509	OP273956	JX024363
Bavayia crassicollis	x	x	x		AMS R163371		OP273981		OP274003	OP274021	KU157260	KU157445	KU157590	OP274046	KU157767	OP274062	OP274074	KU157931, OP274089		KU158036
					AMB 7683	HQ426344		HQ426521											OP273957
Bavayia caillou	x	x			AMS R135055						KU157285	KU157469	KU157616		KU157792			KU157954		KU158059
Bavayia cyclura	x	x			AMS R166273						KU157292	KU157476	KU157623		KU157799			KU157959		KU158065
Bavayia endemia	x	x			AMB 6637						KU157286	KU157470	KU157617		KU157793			KU157955		KU158060
Bavayia exsuccida	x	x			AMS R150658						KU157269	KU157454	KU157599		KU157776			KU157939		KU158044
Bavayia geitaina	x	x			NR 4685						KU157270	KU157455	KU157600		KU157777			KU157940
					AMB 7229	JQ945638		JQ945532												JF972432
Bavayia goroensis	x	x			AMS R163443						KU157272	KU157457	KU157603		KU157780			KU157943		KU158047
Bavayia kanaky	x	x			AMS R144110						KU157286	KU157452	KU157617		KU157774			KU157937		KU158042
Bavayia montana	x	x			AMS R149341						KU157277	KU157462	KU157608		KU157785			KU157947		KU158052
Bavayia nubila	x	x			AMS R148020						KU157262	KU157447	KU157592		KU157769			KU157933		KU158038
Bavayia occidentalis	x	x			AMS R146455						KU157263	KU157448	KU157593		KU157770			KU157934		KU158039
Bavayia ornata	x	x			AMS R144233						KU157279	KU157464	KU157610		KU157787			KU157948		KU158054
Bavayia pulchella	x	x			AMS R149935						KU157280	KU157465	KU157611		KU157788			JX024473		JX024371
Bavayia robusta	x	x		x	AMS R148019						KU157284	KU157468	KU157615		KU157791			KU157952		KU158058
					Brob1														NC_034780
Bavayia sauvagii	x	x			AMS R144318						KU157288	KU157472	KU157619		KU157795			JX024475.		JX024373
					AMS R125814			FJ855468										FJ855448
Bavayia septuiclavis	x	x			AMB 5378						KU157291	KU157475	KU157622		KU157798			KU157958		KU158064
					(Han et al. 2004)			AY172920
Bavayia stephenparki	x	x			AMS R135051						KU157287	KU157471	KU157618		KU157794			KU157956		KU158061
Bavagia whitakeri	x	x			AMB 6618						KU157253	KU157438	KU157583		KU157760			KU157925		KU158030
Correlophus belepensis	x	x			AMS R161283						KU157391	KU157543	KU157723		KU157898			JX024477		JX024436
Correlophus ciliatus	x	x	x	x	TG 2203		OP273983	OP273996	OP274005	OP274023				OP274048		OP274064	OP274076		OP320472
					TG 80	EF534859
					CAS 205482						KU157395	KU157545	KU157726		KU157900			JX024482		JX024442
Correlophus sarasinorum	x	x		x	AMS R150021						KU157406	KU157556	KU157737		KU157911			JX024484		JX024460
					AMB 5434														OP320473
Crenadactylus horni	x	x		x	AMS R162089	JQ945652						KU157431			KU157757			KU157923	OP320474	KU158028	OP320474
					SAMA R22245			FJ571641
Crenadactylus naso	x	x			AMS R126186			FJ855479										FJ855458		HQ288470
Crenadactylus occidentalis	x	x			WAM R135495			FJ855478										FJ855457		HQ288446
Crenadactylus ocellatus	x	x	x		WAM R129700													HQ288477		HQ288434
					CAS 254653		OP273984		OP274006				OP274041			OP274065	OP274077
Crenadactylus pilbarensis	x	x			WAM R132627													HQ28847		HQ288450
Crenadactylus rostralis	x	x			SAMA R53890													HQ288479		HQ288467
Crenadactylus tuberculatus	x	x			WAM R132481													HQ288476		HQ288435
Dactylocnemis pacificus	x	x	x	x	RAH 483	OP273977	OP273985	OP273997	OP274007	OP274024			OP274042			OP274066	OP274078	OP274091
					RAH 484														OP320475
					FT 6303										GU459591				GU459990	GU459792
Dierogekko baaba	x	x			MNHN 2010.0621						KU157294	JF972409	KU157625		KU157801			KU157960		JF972457
Dierogekko inexpectatus	x	x			AMS R161222						KU157299	JF972403	KU157630		KU157806			KU157965		JF972441
Dierogekko insularis	x	x			AMS R161067						KU157303	KF366658	KU157634		KU157810			KU157968		KF366667
					AMS R161069	JQ945661		JQ945555											OP273959
Dierogekko kaalaensis	x	x			AMS R161095						KU157304	JF972412	KU157635		KU157811			KU157969		JF972455
Dierogekko koniambo	x	x		x	AMS R161114						KU157309	JF972421	KU157640		KU157816			KU157973		KU158070
					SAM (EBU) 50426														OP320477
Dierogekko koniambo B	x	x			AMS R168036						KU157310	KF366659	KU157641		KU157817			KU157974		JF972452
Dierogekko nehoueensis	x	x	x		AMS R161242						KU157312	JF972424	KU157643		KU157819			KU157976		KF366665
					AMB 7828	OP273978	OP273986		OP274008	OP274025				OP274049		OP274067	OP274079	OP274092
Dierogekko poumensis	x	x			AMS R175537						KU157317	JF972402	KU157648		KU157824			KU157980		JF972447
Dierogekko thomaswhitei	x	x			AMS R161153						KU157319	JF972420	KU157650		KU157826			JX024496		JX024376
Dierogekko validiclavis	x	x			AMS R1549305						KU157323	JF972416	KU157654		KU157830			KU157984		KF366668
Diplodactylus ameyi	x	x	x		AMS R158426	HQ426358	OP273987	HQ426533	OP274009		KU157238	KU157423		OP274050	HQ426189		OP274080	OP274093	OP273960	JX024358
Diplodactylus barraganae	x				DV 175															FJ665515
Diplodactylus bilybara	x				WAM R145193															KM267047
Diplodactylus calcicolus	x				WAM R144224															EF532884
Diplodactylus capensis	x				DV 113															FJ665567
Diplodactylus conspicillatus	x				SAMA R38819															EF681786
Diplodactylus custos	x				WAM R172916															KM267052
Diplodactylus fulleri	x				WAM R157967															EF681772
Diplodactylus furcosus	x				SAMA R53014															EF532851
Diplodactylus galaxias	x				WAM R166639															JX946888
Diplodactylus galeatus	x				SAMA R54740															EF532842
Diplodactylus granariensis	x	x		x	AMS R149837						KU157239	KU157424	KU157570		KU157752
					AMS R150637													JX024498	OP273961	JX024359
					SRR 8512768														OP320479
					WAM R127572			FJ855473
Diplodactylus hillii	x				NTM R17871															EF681785
Diplodactylus klugei	x				WAM R120870															EF681787
Diplodactylus laevis	x				WAM R166625															KM267073
					AMS 140581														OP273962
Diplodactylus lateroides	x				WAM R144178															EF681793
Diplodactylus mitchelli	x				WAM R152704															EF532858
Diplodactylus nebulosus	x				WAM R168640															KF197041
Diplodactylus ornatus	x	x			AMS R140546										JQ173675			JQ173723	OP273963	JQ173629
					DO12_h1											JQ518021
Diplodactylus platyurus	x				DV 555															FJ665512
Diplodactylus polyophthalmus	x				WAM R157753															KF197029
Diplodactylus pulcher	x			x	WAM R120668															EF681789
					SRR 8512765														OP320480
Diplodactylus savagei	x				WAM R156178															EF681791
Diplodactylus tessellatus	x	x			AMS R143855	JQ945662		JQ945556							JQ173677			JQ173725		JQ173631
					SAMA R41130														AY134535
Diplodactylus vittatus	x	x			SAMA R34764															EF532893
					SAMA R37969			AF090847
Diplodactylus wiru	x				SAMA R57271															EF532894
Eurydactylodes agricolae	x	x		x	CAS 232000						KU157324	KU157479	KU157655		KU157831			KU157985		DQ533743
					AMS R149366	JQ945666		JQ945666
					NR 4146														OP320481
Eurydactylodes occidentalis	x	x			AMS R166218						KU157325	KU157480	KU157656		KU157832			JX024500		DQ533776
Eurydactylodes symmetricus	x	x		x	CAS 232006						KU157326	JF972393	KU157657		KU157833			KU157986		JF972428
					AMB 7632														OP320482
Eurydactylodes vieillardi	x	x	x		AMS R149484						KU157328	KU157482	KU157659		KU157835			KU157987		DQ533774
					SAM (EBU) 50300					OP274026				OP274051				OP274094
Hesperoedura reticulata	x	x			SAMA R23035			FJ855471							JQ173703			FJ855450		EF681803
					WAM R114757						MF631371
Gigarcanum delcourti	x	x	x	x	MMNH 198538	OP274109	OP274110	OP274111	OP274112	OP274113		OP274114		OP274115		OP274116	OP274117	OP274118	OP320483
Hoplodactylus duvaucelii	x	x	x	x	FT 277		OP273988	OP273998	OP274010	OP274027				OP274052	GU459644		OP274081	GU459441/OP274095	OP320484
Lucasium alboguttatum	x	x			DA26_h2											JQ518025				JQ517762
Lucasium bungabinna	x				R121957															JX947306
Lucasium byrnei	x	x			SAMA R52296			FJ855474										FJ855453		EF681801
Lucasium damaeum	x	x		x	AMB 54	HQ426359		HQ426534							GU459754			GU459552	GU460152	GU459953
					TG 1777														OP320485
Lucasium immaculatum	x				QMJ 62375															EF681800
Lucasium maini	x	x		x	AMS R150647						KU157240	KU157425	KU157571		KU157753			JX024503		JX024362
					WAM R173487														OP320486
Lucasium squarrosum	x				WAM R112109															EF681779
Lucasium steindachneri	x				SAMA R42749															EF681799
Lucasium stenodactylum	x	x			AMS R139897	JQ945690		JQ945584			KU157241	KU157426	KU157572		KU157754			JX024504	OP273964	JX024361
Lucasium wombeyi	x				WAM R157573															EF681783
Mniarogekko chahoua	x	x			AMS R144171						KU157389	KU157541	KU157720		KU157895			JX024505		JX024432
Mniarogekko jalu	x	x	x		(Vences et al 2001)														AF215249
					AMS R161238						KU157385	KU157537	KU157716		KU157891			JQ173759		JX024435
Mokopirirakau cryptozoicus	x	x			FT 7273										GU459606			GU459404	GU460005	GU459807
Mokopirirakau granulatus	x	x	x	x	RAH 90						KU157248	KU157433	KU157578		GU459617			GU459415	GU460013	GU459818
					RAH 363	OP273979	OP273989	OP273999	OP274011	OP274028				OP274053		OP274068	OP274082	OP274096	OP320487
Mokopirirakau kahutarae	x	x			RAH 377										GU459619			GU459417	GU460018	GU459820
Mokopirirakau nebulosus	x	x			CD 1092										GU459620			GU459418	GU460019	GU459821
Naultinus elegans	x	x			Whangarei										GU459556			GU459354	GU459955	GU459757
Naultinus gemmeus	x	x	x	x	RAH 190		OP273990		OP274012	OP274029		OP274038			GU459561	OP274069	OP274083	OP274097, GU459359	GU459960	GU459762
					RAH 464	JQ945699		JQ945592											OP320488
Naultinus grayii	x	x			RAH 176						KU157249	KU157434	KU157579		GU459564			GU459362	GU459963	GU459765
Naultinus manukanus	x	x			CD 864										GU459567			GU459365	GU459966	GU459768
Naultinus punctatus	x	x			RAH 547										GU459558			GU459356	GU459957	GU459759
Naultinus rudis	x	x			RAH 388										GU459571			GU459369	GU459970	GU459772
Naultinus stellatus	x	x			RAH 549										GU459573			GU459371	GU459972	GU459774
Naultinus tuberculatus	x	x			RAH 555										GU459576			GU459374	GU459975	GU459777
Nebulifera robusta	x	x		x	ABTC 3938										JQ173710			JQ173756	KU680279	JQ173662
					QMJ 89364														OP320489
Diplodactylidae sp	x	x	x	x	AMB 12350		XX000000	OP274000		OP274030			OP274043		OP274061	OP274070		OP274098	OP320478
Oedodera marmorata	x	x		x	CAS 230936	JQ945701		JQ945595							JQ945386			JQ945318	GU460146	GU459947
					AMH 41522														OP320491
					AMS R161249						KU157330	JF972392	KU157661
Oedura bella	x	x			SAMA R34188						MF631372	MF631456			KJ803712	MF631683		KJ803671		KJ803592
Oedura castelnaui	x	x			AMS R143917										JQ173679			JQ173727	OP273965	JQ173633
Oedura cincta	x	x	x		SAMA R38842				OP274013	OP274031	MF631373	MF631457		OP274054	JQ173694	MF631684	OP274084	JQ173742		JQ173648
					AMS R136049														OP273966
Oedura coggeri	x	x			AMS R143918										JQ173681			JQ173729	OP273967	JQ173635
Oedura filicipoda	x	x			AMS R126183						MF631298	MF631382			JQ173682	MF631624		JQ173730		JQ173636
Oedura fimbria	x	x			WAM R154797						MF631375	MF631459			KJ803726	MF631686		KJ803685		KJ803653
Oedura gemmata	x	x			NTM R35680						MF631376	MF631460			KJ803710	MF631687		KJ803669		KJ803589
Oedura gracilis	x	x			ANWC R10209						MF631308	MF631392			MF631474	MF631633		MF631701		MF631218
					AMS R136067														OP273968
Oedura luritja	x	x			CCM 5973										KU510406			KU510412		KU527915
Oedura marmorata	x	x			AMS R143861	EF534860		EF534903			KU157243	KU157428	KU157574		GU459752			GU459950	GU460150	GU459951
					NTM R19029											MF631688
Oedura monilis	x	x	x		SAMA R54560										JQ173699			JQ173747		JQ173653
					MCZ FS-A27114	OP273980	OP273991	OP274001	OP274014				OP274044			OP274071	OP274085	OP274099
					AMS R152056														OP273969
Oedura murrumanu	x	x			WAM R173370						MF631370	MF631454			MF631534	MF631682		MF631762		KM016841
Oedura tryoni	x	x			AMS R152045			AF090848							JQ173711			JQ173757		JQ172663
					NR 6543														AY583929
Paniegekko madjo	x	x		x	AMS R149329	JQ945639		JQ945533			KU157293	JF972397	KU157624		KU157800			GU45949		JF972430
					AMB 4162														OP320492
Pseudothecadactylus australis	x	x			QMJ 157120			FJ855470			KU157251	KU157436	KU157581		KU157758			JX024510, FJ855449		JX024365
Pseudothecadactylus cavaticus	x	x		x	WAM R171550						MF631378	MF631462			KU680103	MF631389		KJ685534	OP320493
Pseudothecadactylus lindneri	x	x	x	x	AMB 51				OP274015	OP274032				OP274055	GU459747				OP320494
					MVZ 99544						KU157250	KU157435	KU157580
					AMS R90195													AY662626
					AMB 84	HQ426401		HQ426573
Rhacodactylus auriculatus	x	x	x	x	ABTC 06734				JN702605					JN702119		JN662899	JN568506
					(Vences et al. 2001)														AF215248
					(Han et al. 2004)			AY172944
					AMS R163182						KU157333	KU157486	KU157664		KU157840			JX024522	OP320495
					AMS R161250															KU158075
					AMS R90187													HQ876452
Rhacodactylus leachianus	x	x	x	x	AMB 7190		OP273992		OP274016	OP274033				OP274056		OP274072	OP274086	OP274100	OP320496
					CAS 250842	JQ945718		JQ945612			KU157400	KU157550	KU157731		GU459750			GU459548	GU460148	GU459949
Rhacodactylus trachycephalus	x	x			CAS 214440						KU157411	KU157561	KU157742		KU157916			JX024559		JX024465
					(Vences et al. 2001)														AF215258
Rhacodactylus trachyrhynchus	x	x			CAS 200269						KU157414	KU157564	KU157745		KU157919			JX024562		JX024463
					(Vences et al. 2001)														AF215259
Rhynchoedura angusta	x	x			AMS R152924													OP274101		OP273972
Rhynchoedura eyrensis	x	x			AMS R155371	JQ945721		JQ945615			KU157242	KU157427	KU157573		GU459755			JX024563	GU460153	GU459954
Rhynchoedura ormsbyi	x	x			AMS R138442													OP274102		OP273973
Rhynchoedura ornata	x	x			WAM R84540													OP274103		OP273974
Rhynchoedura sexapora	x	x			WAM R132719													OP274104		OP273975
Strophurus assimilis	x	x			AMS R149832						KU157245	KU157429	KU157576		KU157756			JQ173760	KU680227
					SAMA R20750			KU680030												AY368999
Strophurus ciliaris	x	x			WAM R164701						MF631379	MF631463				MF631690
					WAM R158639			KU680033							KU680062			KU679972	KU680232	KU680177
					NTM R16041				JN702488								JN568501	GU457988
					AMS R136023	JQ945724
Strophurus elderi	x	x			AMS R130987	JQ945725		JQ945618							JQ173717			JQ173763
					SAMA R29924														KU680248	AY369000
Strophurus horneri	x	x			NMVD 72591										KU680074					KM016843
Strophurus intermedius	x	x		x	AMS R158434			KU680044	OP274017		KU157246	KU157430			KU680078			GU459551	GU460151	GU459952
					TG 1803														OP320498
Strophurus jeanae	x	x			SAMA R53984			FJ855477										FJ855456		KJ685532
					WAM R154145										KU680080				KU680253
Strophurus krisalys	x	x			SAMA R54523			KU680045							KU680082			KU679998	KU680255	KU680198
Strophurus mcmillani	x	x			AMS R126185										KU680084			KU680000	KU680256	AY369008
Strophurus michaelseni	x	x			WAM R119199			KU680046							KU680088			KU680003	KU680257	KU680204
Strophurus rankini	x	x			SAMA R22889			KU680047										KU680005	KU680259	AY369002
					AMS R140490										JQ173718
Strophurus robinsoni	x	x			Keep River						MF6831380	MF631464				MF631691		KU680006
					WAM R156743			KU680048							KU680090				KU680260	KU680207
Strophurus spinigerus	x	x			AMS R149815										JQ173719			JQ173765	KU680263
					SAMA R22882			KU680050												AY369003
Strophurus strophurus	x	x	x		MCZ FS-A28446		OP273993		OP274018			OP274039	OP274045	OP274057		OP274073	OP274087	OP274105
					WAM R97160														KU680269	AY369004
					AMS R140536	JQ945726		JQ945619							JQ173720			JQ173766
Strophurus taeniatus	x	x			NTM R36750						MF631381	MF631465			KU680091	MF631692		KU680016
					NTM R014930															AY369005
					SAMA R55298			KU680092											KU680270
Strophurus taenicauda	x	x			ABTC 27223													KU680020	KU680272	KU680217
Strophurus wellingtonae	x	x			WAM R145495			KU680056							KU680095			KU680022	KU680274
					WAM R146819															AY368998
Strophurus williamsi	x	x			SAMA R25518			KU680057							KU680096			KU680023	KU680275	AY369007
Strophurus wilsoni	x	x			WAM R156206			KU680060							KU680098			KU680026	KU680278	KU680223
Toropuku stephensi	x	x	x		RAH 554				OP274019	OP274034					GU459583			GU459381, OP274106	GU459982	GU459784
Tukutuku rakiurae	x	x	x	x	RAH 238		OP273994	OP274002		OP274035				OP274058	GU459584			GU459382, OP274107	OP320499
Woodworthia brunnea	x	x			RAH 208										GU459636			GU459434	GU460035	GU459837
Woodworthia chrysosiretica	x	x			RAH 476										GU459640			GU459438	GU460039	GU459841
Woodworthia maculata	x	x	x	x	RAH 92				OP274020	OP274036	KU157247	KU157432	KU157577	OP274059	GU459660		OP274088	GU459458, OP274108	GU460058	GU459861
					RAH 292	JQ945735		JQ945628											OP320500
Nephrurus levis	x	x	x	x	AMS R140561	JQ945700		JQ945593			KU157236	KU157421	KU157568		GU459746			GU459544	GU460144	AY369018
					TG 1813																OP320490
Saltuarius cornutus	x	x		x	ABTC 3809				JN702500					JN702075		JN662898
					SAMA R33647												HQ876376	HQ876451	OP273970
					SAMA R29204															AY369023
					SRR 3284497														OP320497
					QMJ 60629													JF807380
Aprasia parapulchella				x	(MacDonald et al. 2015)																NC_024557
Delma borea	x	x			SAMA R54004				JN702521					JN702152		JN662908	HQ876381	GU457990
					WAM R110606			AY134547										KR697787	AY134511	AY134583
Delma butleri				x	TG 1809																OP320476
Lialis burtonis	x	x	x		AMS R151574
					SAMA R54372									JN702159		JN662909	HQ376832	GU457991
					JFBM 8	EF534863		EF534906					JX440570		GU459742			GU459540	GU460140
					ERP R30061															AY134599
Pygopus nigriceps	x	x			MVZ 197233						KU157237		KU157569		KU157749					JX440518
					AMB 53	EF534864		EF534907
					ERP R29509													FJ571628	AY134532
Eublepharis macularius	x	x	x	x	n/a	SRA451060 (SRA accession)													AB738955
Christinus marmoratus	x	x	x		TG 1922	OP273976	OP273982	OP273995	OP274004	OP274022	OP274037		OP274040	OP274047	OP274060	OP274063	OP274075	OP274090	OP273958	OP273971
Gekko japonicus	x	x	x	x	n/a	GCF_001447785.1 (Genome assembly)													NC_028035	NC_028035	NC_028035
Phelsuma borbonica	x	x			JB 95	HQ426388		HQ426561							HQ426216			HQ426305		JX041400
					sound-p16														DQ270554
Phelsuma guimbeaui				x	Pgui1																AB661664
Phelsuma rosagularis	x	x			JB 109	HQ426389		HQ426562							HQ426217			HQ426306		JX041404
					sound-p141														DQ270588
Euleptes europeana	x	x			n/a	EF534889		EF534932			KU157235	KU157420			EF534848			EF534806		KU158026
Phyllodactylus unctus				x	HMY-01																NC_020038
Phyllopezus pollicaris	x	x			MZUSP 92491	EU293657		EU293680							EU293702			EU293635	JN935590	JX041417
					MTR 7788							JQ827483	JQ828414
Sphaerodactylus roosevelti	x	x			CAS 198428	EF534866		EF534909			KU157230		KU157566		EF534825			EF534785		KU158021
Sphaerodactylus torrei	x	x			JB 34	EF534870		EF534913			KU157231	KU157416	KU157567		EF534829	JF416873		EF534788	X86052	KU158022
Teratoscincus roborowskii	x	x		x	JFBM 14	EF534882		EF534925			KU157233	KU157418			KU157748			KU157922		KU158024
					XJTLF20190715																NC_053655
					MtEr2														KC190932
Teratoscincus scincus	x	x	x		CAS 228808						KU157234	KU157419								KU158025
					CAS 227618				JN702597					JN702029		JN662896	HQ876374	HQ876450
					JFBM 14252	EF534884		EF534927							GU459756			GU459555
					MtEr1														KC190931
Anolis carolinensis	x	x	x	x	n/a	GCF_000090745.1 (Genome Assembly)													EU747728
Python bivittatus	x	x	x	x	n/a	GCF_000186305.1 (Genome Assembly)													NC_021479

## Sheet: Table S3
Table S3. Best-fitting models of evolution used in phylogenetic analyses.
Partition	Model
multilocus alignment
16S	TIM2+I+G
ACM4	TN+G
CDR2	TNe+G
CMOS	K2P+G
GALR1	HKY+G
IFIT5	HKY+G
KIAA	TIM+G
KIF24	K3Pu+G
MXRA5	HKY+G
ND2	GTR+I+G
NOD1	K2P+G
PDC	TIM3e+G
PTPN12	HKY+G
R35	K3P+G
RAG1	TIM+I+G
mitogenome alignment
12S	TIM2+F+I+G
16S	TIM2+F+I+G
ATP6	TPM2+F+I+G
ATP8	TN+F+I+G
CO1	TIM2+F+R
CO2	TN+F+R
CO3	TIM2+F+I+G
CYTB	TIM2+F+R
ND1	GTR+F+R4
ND2	GTR+F+I+G
ND3	TPM2+F+I+G
ND4L	TPM2+F+I+G
ND4	TPM2+F+R
ND5	GTR+F+R
ND6	K3Pu+F+I+G
tRNAs	GTR+F+R

## Sheet: Table S4
Table S4. Divergence timing calibrations used in BEAST analysis.
Divergence	Calibration	Citation
Root	normal, mean = 200, SD = 20	Kumar et al. 2022
MRCA of New Zealand and New Caledonian diplodactylids	exponential, mean = 17, offset = 16	Lee et al. 2009a
MRCA of Pygopodidae	exponential, mean = 10, offset =20	Hutchinson 1997; Lee et al. 2009b
MRCA of Phelsuma borbonica and P. rosagularis	uniform, 8 to 0	Heinicke et al. 2011
MRCA of Sphaerodactylus roosevelti and S. torrei	exponential, mean = 3, offset = 15	Kluge 1995; Iturralde-Vinent & MacPhee 1996
MRCA of Teratoscincus roborowskii and T. scincus	exponential, mean = 3, offset = 10	Macey et al. 1999
stem age of Euleptes europaea	exponential, mean = 25, offset = 22.5	Müller 2001; Müller & Mödden 2001
References
Heinicke M. P., Greenbaum, E., Jackman, T. R. & Bauer, A. M. Phylogeny of a trans‐Wallacean radiation (Squamata, Gekkonidae, Gehyra) supports a single early colonization of Australia. Zool Scr. 40, 584–602 (2011).
Hutchinson, M. N. The first fossil pygopodid (Squamata, Gekkota) and a review of mandibular variation in living species. Mem. Queensland Mus.. 41, 355–66 (1997).
Iturralde-Vinent, M. A. & MacPhee, R. D. Age and paleogeographical origin of Dominican amber. Science 273, 1850 (1996).
Kluge, A. G. Cladistic relationships of sphaerodactyl lizards. Am. Mus. Novit. 3139, 1–23 (1995).
Kumar, S., Suleski, M., Craig, J. E., Kasprowicz, A. E., Sanderford, M., Li, M., Stecher, G. & Hedges, S. B. TimeTree 5: An Expanded Resource for Species Divergence Times. Mol. Biol. Evol. 39, msac174 (2022).
Lee, M. S., Hutchinson, M. N., Worthy, T. H., Archer, M., Tennyson, A. J., Worthy, J. P. & Scofield, R. P. Miocene skinks and geckos reveal long-term conservatism of New Zealand’s lizard fauna. Biol Lett. 5, 833–7 (2009).
Lee, M. S., Oliver, P. M. & Hutchinson, M. N. Phylogenetic uncertainty and molecular clock calibrations: a case study of legless lizards (Pygopodidae, Gekkota). Mol Phylogenet. Evol. 50, 661–6 (2009).
Macey, J. R., Wang, Y., Ananjeva, N. B., Larson, A. & Papenfuss, T. J. Vicariant patterns of fragmentation among gekkonid lizards of the genus Teratoscincus produced by the Indian collision: a molecular phylogenetic perspective and an area cladogram for Central Asia. Mol Phylogenet. Evol. 12, 320–32 (1999).
Müller, J. A new fossil species of Euleptes from the early Miocene of Montaigu, France (Reptilia, Gekkonidae). Amphibia-Reptilia 22, 341–348 (2001).
Müller, J. & Mödden, C. A fossil leaf-toed gecko from the Oppenheim ⁄ Nierstein Quarry (Lower Miocene, Germany). J. Herpetol. 35, 529–532 (2001).

## Sheet: Table S5
Table S5. Morphological and geographic data used in phylogenetic comparative analyses. *Because Hoplodactylus tohu is the only exemplar of its genus in the data set, the SVL used is the maximum for the genus (160 mm) rather than for H. tohu sensu stricto (116 mm). Exploratory comparative analyses using both values had no significant effect on rate estimates.
Species	SVL	logSVL	Toepad Type	Webbing	Skin Folds	Webing and Folds Overall	Range
Amalosia lesueurii	80	1.90309	multiple pairs leaflike	rudimentary	absent	rudimentary	Australia
Amalosia obscura	62	1.79239	multiple pairs leaflike	rudimentary	absent	rudimentary	Australia
Amalosia rhombifer	80	1.90309	multiple pairs leaflike	rudimentary	absent	rudimentary	Australia
Bavayia caillou	60	1.77815	broad rounded divided	rudimentary	absent	rudimentary	New Caledonia
Bavayia crassicollis	86	1.9345	broad rounded divided	rudimentary	absent	rudimentary	New Caledonia
Bavayia cyclura	72	1.85733	broad rounded divided	rudimentary	absent	rudimentary	New Caledonia
Bavayia endemia	60	1.77815	broad rounded divided	rudimentary	absent	rudimentary	New Caledonia
Bavayia exsuccida	47	1.6721	broad rounded divided	rudimentary	absent	rudimentary	New Caledonia
Bavayia geitaina	72	1.85733	broad rounded divided	rudimentary	absent	rudimentary	New Caledonia
Bavayia goroensis	49	1.6902	broad rounded divided	rudimentary	absent	rudimentary	New Caledonia
Bavayia kanaky	67	1.82607	broad rounded divided	rudimentary	absent	rudimentary	New Caledonia
Bavayia montana	76	1.88081	broad rounded divided	rudimentary	absent	rudimentary	New Caledonia
Bavayia nubila	67	1.82607	broad rounded divided	rudimentary	absent	rudimentary	New Caledonia
Bavayia occidentalis	74	1.86923	broad rounded divided	rudimentary	absent	rudimentary	New Caledonia
Bavayia ornata	69	1.83885	broad rounded divided	rudimentary	absent	rudimentary	New Caledonia
Bavayia pulchella	49	1.6902	broad rounded divided	rudimentary	absent	rudimentary	New Caledonia
Bavayia robusta	83	1.91908	broad rounded divided	rudimentary	absent	rudimentary	New Caledonia
Bavayia sauvagii	62	1.79239	broad rounded divided	rudimentary	absent	rudimentary	New Caledonia
Bavayia septuiclavis	50	1.69897	broad rounded divided	rudimentary	absent	rudimentary	New Caledonia
Bavayia stephenparki	55	1.74036	broad rounded divided	rudimentary	absent	rudimentary	New Caledonia
Bavayia whitakeri	53	1.72428	broad rounded divided	rudimentary	absent	rudimentary	New Caledonia
Correlophus belepensis	100	2	broad rounded undivided	extensive	present	extensive	New Caledonia
Correlophus ciliatus	130	2.11394	broad rounded undivided	extensive	present	extensive	New Caledonia
Correlophus sarasinorum	135	2.13033	broad rounded undivided	moderate	absent	moderate	New Caledonia
Crenadactylus horni	35	1.54407	leaf no claws	absent	absent	absent	Australia
Crenadactylus naso	31	1.49136	leaf no claws	absent	absent	absent	Australia
Crenadactylus occidentalis	33	1.51851	leaf no claws	absent	absent	absent	Australia
Crenadactylus ocellatus	36	1.5563	leaf no claws	absent	absent	absent	Australia
Crenadactylus pilbarensis	28	1.44716	leaf no claws	absent	absent	absent	Australia
Crenadactylus rostralis	33	1.51851	leaf no claws	absent	absent	absent	Australia
Crenadactylus tuberculatus	28	1.44716	leaf no claws	absent	absent	absent	Australia
Dactylocnemis pacificus	97	1.98677	broad rectangular undivided	rudimentary	absent	rudimentary	New Zealand
Dierogekko baaba	37	1.5682	broad rounded divided	rudimentary	absent	rudimentary	New Caledonia
Dierogekko inexpectatus	40	1.60206	broad rounded divided	rudimentary	absent	rudimentary	New Caledonia
Dierogekko insularis	41	1.61278	broad rounded divided	rudimentary	absent	rudimentary	New Caledonia
Dierogekko kaalaensis	45	1.65321	broad rounded divided	rudimentary	absent	rudimentary	New Caledonia
Dierogekko koniambo	43	1.63347	broad rounded divided	rudimentary	absent	rudimentary	New Caledonia
Dierogekko koniambo B	43	1.63347	broad rounded divided	rudimentary	absent	rudimentary	New Caledonia
Dierogekko nehoueensis	40	1.60206	broad rounded divided	rudimentary	absent	rudimentary	New Caledonia
Dierogekko poumensis	38	1.57978	broad rounded undivided	rudimentary	absent	rudimentary	New Caledonia
Dierogekko thomaswhitei	45	1.65321	broad rounded divided	rudimentary	absent	rudimentary	New Caledonia
Dierogekko validiclavis	45	1.65321	broad rounded divided	rudimentary	absent	rudimentary	New Caledonia
Diplodactylus ameyi	60	1.77815	leaf	absent	absent	absent	Australia
Diplodactylus barraganae	49	1.6902	leaf	absent	absent	absent	Australia
Diplodactylus bilybara	63	1.79934	leaf	absent	absent	absent	Australia
Diplodactylus calcicolus	65	1.81291	leaf	absent	absent	absent	Australia
Diplodactylus capensis	55	1.74036	leaf	absent	absent	absent	Australia
Diplodactylus conspicillatus	65	1.81291	leaf	absent	absent	absent	Australia
Diplodactylus custos	61	1.78533	leaf	absent	absent	absent	Australia
Diplodactylus fulleri	51	1.70757	leaf	absent	absent	absent	Australia
Diplodactylus furcosus	50	1.69897	leaf	absent	absent	absent	Australia
Diplodactylus galaxias	45	1.65321	leaf	absent	absent	absent	Australia
Diplodactylus galeatus	54	1.73239	leaf	absent	absent	absent	Australia
Diplodactylus granariensis	72	1.85733	leaf	absent	absent	absent	Australia
Diplodactylus hillii	52	1.716	leaf	absent	absent	absent	Australia
Diplodactylus klugei	58	1.76343	leaf	absent	absent	absent	Australia
Diplodactylus laevis	65	1.81291	leaf	absent	absent	absent	Australia
Diplodactylus lateroides	51	1.70757	leaf	absent	absent	absent	Australia
Diplodactylus mitchelli	65	1.81291	leaf	absent	absent	absent	Australia
Diplodactylus nebulosus	56	1.74819	leaf	absent	absent	absent	Australia
Diplodactylus ornatus	58	1.76343	leaf	absent	absent	absent	Australia
Diplodactylus platyurus	60	1.77815	leaf	absent	absent	absent	Australia
Diplodactylus polyophthalmus	56	1.74819	leaf	absent	absent	absent	Australia
Diplodactylus pulcher	62	1.79239	leaf	absent	absent	absent	Australia
Diplodactylus savagei	46	1.66276	leaf	absent	absent	absent	Australia
Diplodactylus tessellatus	58	1.76343	leaf	absent	absent	absent	Australia
Diplodactylus vittatus	55	1.74036	leaf	absent	absent	absent	Australia
Diplodactylus wiru	55	1.74036	leaf	absent	absent	absent	Australia
Eurydactylodes agricolae	52	1.716	broad rounded undivided	rudimentary	absent	rudimentary	New Caledonia
Eurydactylodes occidentalis	53	1.72428	broad rounded undivided	rudimentary	absent	rudimentary	New Caledonia
Eurydactylodes symmetricus	53	1.72428	broad rounded undivided	rudimentary	absent	rudimentary	New Caledonia
Eurydactylodes vieillardi	58	1.76343	broad rounded undivided	rudimentary	absent	rudimentary	New Caledonia
Hesperoedura reticulata	70	1.8451	multiple pairs leaflike	rudimentary	absent	rudimentary	Australia
Gigarcanum delcourti	370	2.5682	broad rectangular undivided	rudimentary	absent	rudimentary	?
Hoplodactylus tohu*	160	2.20412	broad rectangular undivided	rudimentary	absent	rudimentary	New Zealand
Lucasium alboguttatum	57	1.75587	leaf	absent	absent	absent	Australia
Lucasium bungabinna	50	1.69897	leaf	absent	absent	absent	Australia
Lucasium byrnei	57	1.75587	leaf	absent	absent	absent	Australia
Lucasium damaeum	50	1.69897	none	absent	absent	absent	Australia
Lucasium immaculatum	85	1.92942	leaf	absent	absent	absent	Australia
Lucasium maini	54	1.73239	leaf	absent	absent	absent	Australia
Lucasium squarrosum	57	1.75587	leaf	absent	absent	absent	Australia
Lucasium steindachneri	59	1.77085	leaf	absent	absent	absent	Australia
Lucasium stenodactylum	57	1.75587	leaf	absent	absent	absent	Australia
Lucasium wombeyi	54	1.73239	leaf	absent	absent	absent	Australia
Mniarogekko chahoua	147	2.16732	broad rounded undivided	extensive	present	extensive	New Caledonia
Mniarogekko jalu	140	2.14613	broad rounded undivided	extensive	present	extensive	New Caledonia
Mokopirirakau cryptozoicus	87	1.93952	narrow rectangular undivided	rudimentary	absent	rudimentary	New Zealand
Mokopirirakau granulatus	93	1.96848	narrow rectangular undivided	rudimentary	absent	rudimentary	New Zealand
Mokopirirakau kahutarae	85	1.92942	narrow rectangular undivided	rudimentary	absent	rudimentary	New Zealand
Mokopirirakau nebulosus	80	1.90309	narrow rectangular undivided	rudimentary	absent	rudimentary	New Zealand
Naultinus elegans	95	1.97772	narrow rectangular undivided	absent	absent	absent	New Zealand
Naultinus gemmeus	80	1.90309	narrow rectangular undivided	absent	absent	absent	New Zealand
Naultinus grayii	95	1.97772	narrow rectangular undivided	absent	absent	absent	New Zealand
Naultinus manukanus	74	1.86923	narrow rectangular undivided	absent	absent	absent	New Zealand
Naultinus punctatus	95	1.97772	narrow rectangular undivided	absent	absent	absent	New Zealand
Naultinus rudis	70	1.8451	narrow rectangular undivided	absent	absent	absent	New Zealand
Naultinus stellatus	80	1.90309	narrow rectangular undivided	absent	absent	absent	New Zealand
Naultinus tuberculatus	85	1.92942	narrow rectangular undivided	absent	absent	absent	New Zealand
Nebulifera robusta	85	1.92942	multiple pairs leaflike	rudimentary	absent	rudimentary	Australia
Diplodactylidae sp.	150	2.17609	broad rectangular undivided	extensive	absent	extensive	New Caledonia
Oedodera marmorata	61	1.78533	broad rounded undivided	rudimentary	absent	rudimentary	New Caledonia
Oedura bella	92	1.96379	multiple pairs leaflike	rudimentary	absent	rudimentary	Australia
Oedura castelnaui	90	1.95424	multiple pairs leaflike	rudimentary	absent	rudimentary	Australia
Oedura cincta	108	2.03342	multiple pairs leaflike	rudimentary	absent	rudimentary	Australia
Oedura coggeri	71	1.85126	multiple pairs leaflike	rudimentary	absent	rudimentary	Australia
Oedura filicipoda	100	2	multiple pairs leaflike	rudimentary	absent	rudimentary	Australia
Oedura fimbria	104	2.01703	multiple pairs leaflike	rudimentary	absent	rudimentary	Australia
Oedura gemmata	100	2	multiple pairs leaflike	rudimentary	absent	rudimentary	Australia
Oedura gracilis	85	1.92942	multiple pairs leaflike	rudimentary	absent	rudimentary	Australia
Oedura luritja	99	1.99564	multiple pairs leaflike	rudimentary	absent	rudimentary	Australia
Oedura marmorata	110	2.04139	multiple pairs leaflike	rudimentary	absent	rudimentary	Australia
Oedura monilis	86	1.9345	multiple pairs leaflike	rudimentary	absent	rudimentary	Australia
Oedura murrumanu	103	2.01284	multiple pairs leaflike	rudimentary	absent	rudimentary	Australia
Oedura tryoni	87	1.93952	multiple pairs leaflike	rudimentary	absent	rudimentary	Australia
Paniegekko madjo	75	1.87506	broad rounded divided	rudimentary	absent	rudimentary	New Caledonia
Pseudothecadactylus australis	120	2.07918	broad rounded divided	moderate	absent	moderate	Australia
Pseudothecadactylus cavaticus	115	2.0607	broad rounded divided	moderate	absent	moderate	Australia
Pseudothecadactylus lindneri	107	2.02938	broad rounded divided	moderate	absent	moderate	Australia
Rhacodactylus auriculatus	125	2.09691	broad rounded undivided	moderate	present	extensive	New Caledonia
Rhacodactylus leachianus	255	2.40654	broad rounded undivided	extensive	present	extensive	New Caledonia
Rhacodactylus trachycephalus	140	2.14613	broad rounded undivided	moderate	absent	moderate	New Caledonia
Rhacodactylus trachyrhynchus	190	2.27875	broad rounded undivided	moderate	absent	moderate	New Caledonia
Rhynchoedura angusta	50	1.69897	none	absent	absent	absent	Australia
Rhynchoedura eyrensis	50	1.69897	none	absent	absent	absent	Australia
Rhynchoedura ormsbyi	50	1.69897	none	absent	absent	absent	Australia
Rhynchoedura ornata	54	1.73239	none	absent	absent	absent	Australia
Rhynchoedura sexapora	50	1.69897	none	absent	absent	absent	Australia
Strophurus assimilis	78	1.89209	leaf	absent	absent	absent	Australia
Strophurus ciliaris	89	1.94939	leaf	absent	absent	absent	Australia
Strophurus elderi	49	1.6902	leaf	absent	absent	absent	Australia
Strophurus horneri	36	1.5563	leaf	absent	absent	absent	Australia
Strophurus intermedius	80	1.90309	leaf	absent	absent	absent	Australia
Strophurus jeanae	49	1.6902	leaf	absent	absent	absent	Australia
Strophurus krisalys	70	1.8451	leaf	absent	absent	absent	Australia
Strophurus mcmillani	53	1.72428	leaf	absent	absent	absent	Australia
Strophurus michaelseni	66	1.81954	leaf	absent	absent	absent	Australia
Strophurus rankini	63	1.79934	leaf	absent	absent	absent	Australia
Strophurus robinsoni	55	1.74036	leaf	absent	absent	absent	Australia
Strophurus spinigerus	79	1.89763	leaf	absent	absent	absent	Australia
Strophurus strophurus	76	1.88081	leaf	absent	absent	absent	Australia
Strophurus taeniatus	50	1.69897	leaf	absent	absent	absent	Australia
Strophurus taenicauda	73	1.86332	leaf	absent	absent	absent	Australia
Strophurus wellingtonae	85	1.92942	leaf	absent	absent	absent	Australia
Strophurus williamsi	65	1.81291	leaf	absent	absent	absent	Australia
Strophurus wilsoni	60	1.77815	leaf	absent	absent	absent	Australia
Toropuku stephensi	74	1.86923	broad rectangular undivided	rudimentary	absent	rudimentary	New Zealand
Tukutuku rakiurae	64	1.80618	narrow rectangular undivided	rudimentary	absent	rudimentary	New Zealand
Woodworthia brunnea	80	1.90309	broad rectangular undivided	rudimentary	absent	rudimentary	New Zealand
Woodworthia chrysosiretica	70	1.8451	broad rectangular undivided	rudimentary	absent	rudimentary	New Zealand
Woodworthia maculata	89	1.94939	broad rectangular undivided	rudimentary	absent	rudimentary	New Zealand
